# Supplementary material for: Levosimendan vs. Dobutamine in Patients with Septic Shock: A Systematic Review and Meta-Analysis with Trial Sequential Analysis
Source: J Clin Med. 2025 Aug 5;14(15):5496. doi: 10.3390/jcm14155496 (PMC12347308; doi:10.3390/jcm14155496)
Supplement: Supplementary file 1 [file jcm-14-05496-s001.zip]

Archive with 1 entries (1 files):
- jcm-3663135-supplementary.pdf
